# Supplementary material for: Systematic analysis of inheritance pattern determination in genes that cause rare neurodevelopmental diseases
Source: Front Genet. 2022 Sep 12;13:990015. doi: 10.3389/fgene.2022.990015 (PMC9533195; doi:10.3389/fgene.2022.990015)
Supplement: Supplementary file 2 [file DataSheet2.xlsx]

## Sheet: Table S1
Supplementary Table S1. List of disease-causing genes in KND patients
Gene name	Inheritance type
ABAT	autosomal recessive
ABHD12	autosomal recessive
ACOX1	autosomal dominant
ACTA1	autosomal dominant
ACTB	autosomal dominant
ACTG1	autosomal dominant
ADCY5	autosomal dominant
ADH5	autosomal recessive
ADNP	autosomal dominant
ADSL	autosomal recessive
ADSSL1	autosomal recessive
AGL	autosomal recessive
AHDC1	autosomal dominant
AHI1	autosomal recessive
ALDH7A1	autosomal recessive
ALG13	X-linked
ANK2	autosomal dominant
APTX	autosomal recessive
ARHGEF9	X-linked
ARID1B	autosomal dominant
ARSA	autosomal recessive
ASAH1	autosomal recessive
ASXL1	autosomal dominant
ASXL3	autosomal dominant
ATAD3A	autosomal recessive
ATL1	autosomal dominant
ATP1A3	autosomal dominant
ATP6V0A2	autosomal recessive
BAG3	autosomal recessive
BCS1L	autosomal recessive
BICD2	autosomal dominant
BPTF	autosomal dominant
BRAT1	autosomal recessive
C19orf12	autosomal dominant
C5orf42	autosomal recessive
CACNA1A	autosomal dominant
CACNA1E	autosomal dominant
CAMK2A	autosomal dominant
CANT1	autosomal recessive
CAPN3	autosomal dominant
CC2D2A	autosomal recessive
CDC42	autosomal dominant
CDH2	autosomal dominant
CDK13	autosomal dominant
CDKL5	X-linked
CEP152	autosomal recessive
CEP290	autosomal recessive
CEP85L	autosomal dominant
CFTR	autosomal recessive
CHD3	autosomal dominant
CHD7	autosomal dominant
CHRNB1	autosomal dominant
CLCN1	autosomal recessive
CLN6	autosomal recessive
CNOT3	autosomal dominant
CNTNAP1	autosomal recessive
COG1	autosomal recessive
COG5	autosomal recessive
COL4A1	autosomal dominant
COL6A1	autosomal dominant
COL6A2	autosomal dominant
COL6A2	autosomal recessive
COX15	autosomal recessive
CREBBP	autosomal dominant
CSNK2B	autosomal dominant
CTCF	autosomal dominant
CTNNB1	autosomal dominant
CWF19L1	autosomal recessive
CYFIP2	autosomal dominant
CYP7B1	autosomal recessive
DDX3X	X-linked
DEGS1	autosomal recessive
DHDDS	autosomal dominant
DHX16	autosomal dominant
DHX30	autosomal dominant
DHX37	autosomal recessive
DLG4	autosomal dominant
DMXL2	autosomal recessive
DNM1	autosomal dominant
DNM1L	autosomal dominant
DNM2	autosomal dominant
DNMT3A	autosomal dominant
DOCK6	autosomal recessive
DUOX2	autosomal recessive
DYNC1H1	autosomal dominant
DYRK1A	autosomal dominant
EBF3	autosomal dominant
ECHS1	autosomal recessive
EEF1A2	autosomal dominant
EHMT1	autosomal dominant
EIF2B2	autosomal recessive
EIF2B3	autosomal recessive
EP300	autosomal dominant
ERCC2	autosomal recessive
ERCC5	autosomal recessive
FBXO11	autosomal dominant
FDFT1	autosomal recessive
FGF12	autosomal dominant
FH	autosomal dominant
FOXG1	autosomal dominant
FOXP1	autosomal dominant
FRRS1L	autosomal recessive
GABBR2	autosomal dominant
GABRB1	autosomal dominant
GABRB3	autosomal dominant
GCDH	autosomal recessive
GDAP1	autosomal recessive
GEMIN5	autosomal recessive
GFAP	autosomal dominant
GFPT1	autosomal recessive
GJA1	autosomal dominant
GLB1	autosomal recessive
GMPPB	autosomal recessive
GNAO1	autosomal dominant
GNB1	autosomal dominant
GNE	autosomal recessive
GRIN1	autosomal dominant
GRIN2A	autosomal dominant
GRIN2B	autosomal dominant
GRIN2D	autosomal dominant
HADHA	autosomal recessive
HADHB	autosomal recessive
HBB	autosomal dominant
HDAC8	X-linked
HECW2	autosomal dominant
HIST1H1E	autosomal dominant
HK1	autosomal dominant
HPDL	autosomal recessive
HSD17B4	autosomal recessive
IARS2	autosomal recessive
IFIH1	autosomal dominant
IGHMBP2	autosomal recessive
IQSEC2	X-linked
IRF2BPL	autosomal dominant
ITGA3	autosomal recessive
ITPR1	autosomal dominant
ITPR1	autosomal recessive
KAT6A	autosomal dominant
KAT6B	autosomal dominant
KCNB1	autosomal dominant
KCNC1	autosomal dominant
KCNQ2	autosomal dominant
KIAA1109	autosomal recessive
KIF1A	autosomal dominant
KIF1A	autosomal recessive
KLHL40	autosomal recessive
KMT2A	autosomal dominant
KMT2B	autosomal dominant
KMT2C	autosomal dominant
KMT2D	autosomal dominant
LMNA	autosomal recessive
LONP1	autosomal recessive
LRBA	autosomal recessive
MACF1	autosomal dominant
MAGEL2	autosomal dominant
MAP2K1	autosomal dominant
MAPK8IP3	autosomal dominant
MECP2	X-linked
MED12L	autosomal dominant
MED13L	autosomal dominant
MFN2	autosomal dominant
MICU1	autosomal recessive
MN1	autosomal dominant
MORC2	autosomal dominant
MRAS	autosomal dominant
MYH7	autosomal dominant
MYO9A	autosomal recessive
NAA10	X-linked
NALCN	autosomal dominant
NARS	autosomal dominant
NARS2	autosomal recessive
NDUFA10	autosomal recessive
NDUFAF6	autosomal recessive
NDUFS1	autosomal recessive
NDUFV1	autosomal recessive
NEB	autosomal recessive
NFIX	autosomal dominant
NFKB2	autosomal dominant
NIPBL	autosomal dominant
NKX2-1	autosomal dominant
NRAS	autosomal dominant
PCDH19	X-linked
PCNT	autosomal recessive
PDHA1	X-linked
PDLIM3	autosomal recessive
PEX10	autosomal recessive
PEX5	autosomal recessive
PIGN	autosomal recessive
PIGO	autosomal recessive
PIGT	autosomal recessive
PIK3CA	autosomal dominant
PMM2	autosomal recessive
PMP22	autosomal dominant
PNPT1	autosomal recessive
POGZ	autosomal dominant
POLR1C	autosomal recessive
POLR2A	autosomal dominant
POLR3A	autosomal recessive
PPP2R5D	autosomal dominant
PPP3CA	autosomal dominant
PPT1	autosomal recessive
PRUNE1	autosomal recessive
PRX	autosomal dominant
PTEN	autosomal dominant
PTPN11	autosomal dominant
PURA	autosomal dominant
RAB11B	autosomal dominant
RAC1	autosomal dominant
REEP1	autosomal dominant
RELN	autosomal dominant
RERE	autosomal dominant
RHOBTB2	autosomal dominant
RYR1	autosomal dominant
RYR1	autosomal recessive
SACS	autosomal recessive
SATB2	autosomal dominant
SCN2A	autosomal dominant
SCN3A	autosomal dominant
SCN8A	autosomal dominant
SEMA6B	autosomal dominant
SERPINC1	autosomal recessive
SETBP1	autosomal dominant
SETD2	autosomal dominant
SETD5	autosomal dominant
SIAH1	autosomal dominant
SLC19A3	autosomal recessive
SLC26A3	autosomal recessive
SLC2A1	autosomal dominant
SLC6A1	autosomal dominant
SLC6A5	autosomal dominant
SMARCA2	autosomal dominant
SMARCA4	autosomal dominant
SMARCB1	autosomal dominant
SMARCC2	autosomal dominant
SMC1A	X-linked
SMCHD1	autosomal recessive
SNAP25	autosomal dominant
SON	autosomal dominant
SOS2	autosomal dominant
SOX10	autosomal dominant
SOX5	autosomal dominant
SPAST	autosomal dominant
SPG7	autosomal recessive
SPTBN2	autosomal dominant
SRCAP	autosomal dominant
ST3GAL5	autosomal recessive
STAG2	X-linked
STAT3	autosomal dominant
STAT5B	autosomal dominant
STXBP1	autosomal dominant
SURF1	autosomal recessive
SUZ12	autosomal dominant
SYNE1	autosomal recessive
SYNGAP1	autosomal dominant
SYT14	autosomal recessive
TBL1XR1	autosomal dominant
TBR1	autosomal dominant
TBXAS1	autosomal recessive
TCF4	autosomal dominant
TH	autosomal recessive
THOC6	autosomal recessive
TMEM173	autosomal recessive
TMEM8C	autosomal recessive
TNNT1	autosomal recessive
TPM2	autosomal dominant
TRAPPC11	autosomal recessive
TRIO	autosomal dominant
TRRAP	autosomal dominant
TTN	autosomal recessive
TUBA1A	autosomal dominant
TUBB1	autosomal dominant
TUBB3	autosomal dominant
TUBB4A	autosomal dominant
UBAP1	autosomal dominant
UBE3A	autosomal dominant
UGDH	autosomal recessive
VPS13B	autosomal recessive
VPS13D	autosomal recessive
WAC	autosomal dominant
WDFY3	autosomal dominant
WDR26	autosomal dominant
WDR62	autosomal recessive
ZC4H2	X-linked
ZEB2	autosomal dominant

## Sheet: Table S2
Supplementary Table 2. List of variants with different symptoms
ID	Simple Dx	Gene name	Status	cDNA change	Amino acid change	Mutation type	Chr	Position (hg19)	OMIM association
HSP3-0	Hereditary spastic paraplegia	SLC25A15	Missense	c.116C>A	p.T39K	Com het	chr13	41373253	238970
-	-	SLC25A15	Nonsense	c.535C>T	p.R179*	Com het	chr13	41381512
HSP4-0	Hereditary spastic paraplegia	RARB	Missense	c.500T>C	p.F167S	De novo	chr3	25635043	615524
HSP16-0	Hereditary spastic paraplegia	RARB	Missense	c.865G>A	p.G289S	De novo	chr3	25635051	615524
HSP25-0	Hereditary spastic paraplegia	PLA2G6	Missense	c.1634A>G	p.K545R	Com het	chr22	38516874	256600, 610217, 612953
-	-	PLA2G6	Missense	c.668C>T	p.P223L	Com het	chr22	38536118
HSP31-0	Hereditary spastic paraplegia	SPTBN2	Missense	c.944C>T	p.S315L	Shared variant	chr11	66478182	600224, 615386
LD10-0	Leukodystrophy	CHD7	Missense	c.1580C>G	p.S527C	De novo	chr8	61655571	214800, 612370
PM9-0	Pelizaeus-Merzbacher disease	GLB1	Missense	c.950A>T	p.D317V	Hom	chr3	33059944	230500, 230600, 230650, 253010
RS5-0	Rett syndrome like	UBE3A	Frameshift	c.1853delT	p.L619fs	De novo	chr15	25601952	105830
RS8-0	Rett syndrome like	GRIA2	Missense	c.1932C>A	p.F644L	De novo	chr4	158262503	618917
RS14-0	Rett syndrome like	ATRX	Missense	c.632G>A	p.G211D	Hemi	chrX	76940002	300448, 301040, 309580
RS18-0	Rett syndrome like	SMC1A	Indel (inframe)	c.261_263delCAA	p.K88del	De novo	chrX	53441788	300590, 301044
RS53-0	Rett syndrome like	KMT2A	Missense	c.3503G>A	p.G1168D	De novo	chr11	118348850	605130
RS60-0	Epileptic encephalopathy	TUBA8	Missense	c.137A>G	p.D46G	Hom	chr22	18604379	619840
RS61-0	Rett syndrome like	CLTC	Missense	c.3778T>C	p.C1260R	De novo	chr17	57760280	617854
RS62-0	Epileptic encephalopathy	SCN2A	Missense	c.718G>C	p.A240P	De novo	chr2	166166853	613721, 618924, 607745
SME1.1	Metabolic myopathy	NSDHL	Missense	c.1093A>C	p.S365R	Hemi	chrX	152037631	308050, 300831
TWE22.1	Neurometabolic disorder, mitochondrial cytopathy	NARS2	Missense	c.731C>G	p.A244G	Com het	chr11	78204200	618434, 616239
-	-	NARS2	Missense	c.1351C>T	p.R451C	Com het	chr11	78147799
TWE26.1	Multiple anomaly with facial dysmorphism	HCFC1	Missense	c.1031G>A	p.R344H	Hemi	chrX	153225739	309541
TWE28.1	Epileptic encephalopathy	NARS2	Ex-In boundary	c.1026+2T>G	NA	Com het	chr11	78180291	618434, 616239
-	-	NARS2	Missense	c.301A>G	p.S101G	Com het	chr11	78279749
TWE29.1	Mitochondrial cytopathy	FIG4	Missense	c.883G>T	p.V295F	Com het	chr6	110064319	612691, 612577, 611228, 216340
-	-	FIG4	Frameshift	c.1750delG	p.S583fs	Com het	chr6	110088097
YAT6-1	Developmental delay	ANO3	Missense	c.2135G>A	p.S712N	De novo	chr11	26655829	615034
TWE80.1	Rett syndrome like	ANKRD11	Frameshift	c.3223_3226delGAAA	p.E1075fs	De novo	chr16	89349723	148050
TWE87.1	Spastic quadriplegia and severe retardation	COL1A1	Nonsense	c.358G>A	p.R120*	De novo	chr17	48276790	114000, 619115, 130060, 166200, 166210, 259420, 166220, 166710
TWE102.1	Developmental and epileptic encephalopathy	PLA2G6	Missense	c.1799G>A	p.R600Q	Com het	chr22	38512162	256600, 610217, 612953
-	-	PLA2G6	Missense	c.668C>T	p.P223L	Com het	chr22	38536118
TWE123.1	Developmental delay with leukodystrophy	FOXG1	Missense	c.562G>C	p.R188P	De novo	chr14	29237047	613454
-	-	FOXG1	Missense	c.565C>T	p.L189F	De novo	chr14	29237050
TWE144.1	Global developmental delay with multiple anomaly	NIPBL	Missense	c.2089A>G	p.K697E	De novo	chr5	36985371	122470
TWE165.1	Mitochondrial disorder	WDR81	Missense	c.5083C>G	p.Q1695E	Com het	chr17	1637414	610185, 617967
-	-	WDR81	Missense	c.5294G>A	p.R1765H	Com het	chr17	1638980
TWE168.1	Global developmental delay with syndromic face	ASXL3	Nonsense	c.3349C>T	p.R1117*	De novo	chr18	31323161	615485
TWE175.1	Nonketotic hyperglycinemia	SCN1A	Missense	c.2671G>A	p.G891R	De novo	chr2	166894561	619317, 607208, 604403, 609634
TWE176.1	Global developmental delay with congenital corneal clouding	RARB	Missense	c.1181G>T	p.R394L	De novo	chr3	25637920	615524
TWE178.1	Spinoal Muscular Atrophy	MYH7	Missense	c.5465T>C	p.L1822P	De novo	chr14	23884298	613426, 192600, 160500, 613426, 608358, 255160, 181430
TWE188.1	Global DD without dysmorphism	KMT2C	Missense	c.4907C>T	p.T1636M	Com het	chr7	151884448	617768
-	-	KMT2C	Missense	c.7490G>A	p.R2497H	Com het	chr7	151875048
TWE195.1	Russell Silver syndrome like	ASXL3	Frameshift	c.3597delT	p.V1200fs	De novo	chr18	31323408	615485
TWE196.1	Epileptic encephalopathy	CASK	Ex-In boundary	c.173-1G>C	NA	De novo	chrX	41646537	300422, 300749, 300422
TWE248.1	Multiple anomaly	SMC1A	Ex-In boundary	c.3285+1G>C	NA	De novo	chrX	53409426	300590, 301044
TWE257.1	Noonan -RASopathy	ARID2	Frameshift	c.1201_1202delAG	p.E402fs	De novo	chr12	46231360	617808
TWE320.1	Severe combined immunodeficiency (SCID)	USP9X	Missense	c.7616C>T	p.A2539V	Hom	chrX	41091680	300919, 300968
TWE330	Autism spectrum disorder (ASD)	CACNA1C	Missense	c.2579G>A	p.R860Q	Com het	chr12	2702427	611875, 618447, 601005
-	-	CACNA1C	Missense	c.5552G>A	p.R1851Q	Com het	chr12	2788926
TWE331	Central hypotonia with microcephaly	PIK3C2A	Missense	c.4978G>A	p.G1660R	Com het	chr11	17111368	618440
-	-	PIK3C2A	Splice	c.4878+13C>T	NA	Com het	chr11	17112868
TWE334	Hereditary spastic paraplegia	RARB	Missense	c.899C>A	p.A300D	De novo	chr3	25635085	615524
TWE360	Neurometabolic disorder	GRIA2	Missense	c.1820A>T	p.Q607L	De novo	chr4	158257875	618917
TWE460	Multiple congenital anomalies	PIEZO1	Missense	c.2858G>A	p.R953H	Com het	chr16	88798876	194380, 616843
-	-	PIEZO1	Frameshift	largedel	largedel	Com het	chr16	88783317-88875970 (92,653)
TWE478	Global developmental delay with facial dysmorphism	MAN1B1	Nonsense	c.244C>T	p.Q82*	Com het	chr9	139982551	614202
-	-	MAN1B1	Missense	c.1708G>A	p.E570L	Com het	chr9	140001843
TWE553	Focal epilepsy with mental retardation	KIF4A	Missense	c.1325C>T	p.R442V	Hemi	chrX	69563611	923
TWE567	Autism syndrome with macrocephaly	PTEN	Frameshift	c.15_16insG	p.E6fs	De novo	chr10	89623713	158350, 605309, 176807, 613028, 607174
TWE587	Neurodegenerative disease	SLC6A19	Splice	c.1378+5G>A	NA	Com het	chr5	1219227	234500, 138500, 242600
-	-	SLC6A19	Missense	c.1883T>C	p.M628T	Com het	chr5	1221997
U1-0	Russel-Silver syndrome like	COL1A1	Missense	c.3380G>A	p.G1127D	De novo	chr17	48264888	114000, 619115, 130060, 166200, 166210, 259420, 166220, 166710
KBRI-16	Global developmental dealy with facial dysmorphism	ZC4H2	Missense	c.245A>C	p.Q82P	Hemi	chrX	64140114	314580, 301041
KBRI-66	Global developmental delay with static leukodystrophy	USP9X	Missense	c.1273G>C	p.R425P	Hemi	chrX	41002655	300919, 300968
CGS36	Epileptic encephalopathy with macrocephaly	ATP2B2	Frameshift	c.3338_3339delTG	p.V1113fs	De novo	chr3	10379941	619804, 601386
CGS73	Nonspecific mental retardation and developmental delay	ZIC1	Missense	c.778C>A	p.H260N	De novo	chr3	147128677	616602, 618736
CGS88	Global developmental delay with facial dysmorphism	GRIP1	Missense	c.2729C>T	p.P910L	Hom	chr12	66765601	617667
CGS119	Global developmental delay with facial dysmorphism	WDR26	Frameshift	c.1057delG	p.E353fs	De novo	chr1	224599230	617616
CGS124	Developmental and epileptic encephalopathy	PUF60	Frameshift	c.1560delC	p.I521fs	De novo	chr8	144898810	615583
CGS137	Motor developmental delay with microcephaly	TUBB	Missense	c.907G>C	p.A303P	De novo	chr6	30691686	615771, 156610

## Sheet: Table S3
Supplementary Table 3. List of known CNVs.
ID	Simple Dx	Mutation type	CNV interval	Length	Del/Dup
HSP10	Hereditary spastic paraplegia	Shared CNV	chr2:32.3-32.5	0.2 Mb	Del
HSP21	Hereditary spastic paraplegia	De novo CNV	chr22:21.1-21.6	0.5 Mb	Del
HSP29	Hereditary spastic paraplegia	Inherited CNV	chrX:153.6-153.8	0.2 Mb	Dup
RS24	Rett syndrome like	De novo CNV	chr4:0.0-2.8	2.8 Mb	Del
RS42	Rett syndrome like	De novo CNV	chr1:0.6-3.1	2.6 Mb	Del
RS43	Rett syndrome like	De novo CNV	chr7:119.7-119.9	0.2 Mb	Del
RS46	Rett syndrome like	De novo CNV	chr1:107.0-113.1	6.1 Mb	Del
RS55	Rett syndrome like	De novo CNV	chr2:234.8-242.8	8.0 Mb	Del
RS57	Rett syndrome like	De novo CNV	chrX:153.3-153.3	0.01 Mb	Del
RS66	Rett syndrome like	De novo CNV	chr3:9.0-13.0	4.0 Mb	Del
RS71	Rett syndrome like	De novo CNV	chr22:42.8-51.3	8.6 Mb	Del
SME15	Developmental delay	De novo CNV	chrX:41.4-41.7	0.3 Mb	Del
TWE35	Neurodegenerative disease	De novo CNV	chrX:102.5-103.2	0.7 Mb	Dup
TWE72	Developmental dealy with congenital retinal dystrophies	De novo CNV	chr15:20.3-23.7	3.4 Mb	Del
TWE124	Epileptic encephalopathy	De novo CNV	chr9:0-47.3	47.3 Mb	Dup
TWE240	Autism spectrum disorder with facial dysmorphism	De novo CNV	chr16:29.6-30.2	0.6 Mb	Del
TWE293	Leukodystrophy with macrocephaly	De novo CNV	chr5:0.1-19.8	19.7 Mb	Dup
		De novo CNV	chr11:120.7-134.9	14.1 Mb	Del
TWE303	Mobius syndrome like face	De novo CNV	chr16:21.8-22.4	0.6 Mb	Del
TWE310	Developmental delay	De novo CNV	chr22:18.9-21.4	2.5 Mb	Del
TWE325	Global developmental delay with facial dysmorphism	De novo CNV	chr2:46.1-48.1	2.1 Mb	Del
TWE362	Global developmental delay with microcephlay	De novo CNV	chr17:43.9-44.2	0.3 Mb	Del
TWE419	Multiple anomaly with severe intellectual disability	De novo CNV	chr16:46.5-49.7	3.2 Mb	Del
		De novo CNV	chr16:52.1-55.6	3.6 Mb	Dup
TWE450	Gloval developmental delay	De novo CNV	chr3:41.3-42.0	0.7 Mb	Del
TWE465	Autism spectrum disorder	De novo CNV	chrX:141.0-154.7	13.8 Mb	Dup
TWE495	Hereditary spastic paraplegia	Inherited CNV	chrX:153.6-153.8	0.2 Mb	Dup
TWE506	Global developmental delay with facial dysmorphism	De novo CNV	chr15:20.6-28.8	8.2 Mb	Del
TWE518	Global developmental delay with multiple joint contracture	De novo CNV	chrX:63.5-64.7	1.2 Mb	Del
TWE588	Global developmental delay with facial dysmorphism	De novo CNV	chr9:0.3-39.2	38.9 Mb	Dup
TWE659	Neonatal seizure	De novo CNV	chr2:165.4-167.3	1.9 Mb	Dup
U2	Epileptic encephalopathy	Inherited CNV	chrX:100.1-107.3	7.2 Mb	Dup
U8	congenital hypotonia	De novo CNV	chr5:139.0-139.6	0.6 Mb	Del
YAT7	Familial spinocerebellar ataxia	Inherited CNV	chrX:62.9-63.6	0.8 Mb	Dup
KBRI-3	Global developmental delay with facial dysmorphism	De novo CNV	chr9:139.6-141.1	1.6 Mb	Del
KBRI-6	Global developmental delay with facial dysmorphism	De novo CNV	chr3:44.2-48.0	3.9 Mb	Del
KBRI-41	Global developmental delay	De novo CNV	chr18:52.5-53.3	0.8 Mb	Del
KBRI-53	Global developmental delay with facial dysmorphism	De novo CNV	chr12:53.6-54.1	0.6 Mb	Dup
KBRI-54	Epileptic encephalopathy	De novo CNV	chr2:171.2-175.1	3.8 Mb	Del
CGS13	Epileptic encephalopathy	Inherited CNV	chrX:152.8-153.4	0.6 Mb	Dup
CGS21	Global developmental delay	De novo CNV	chr16:87.9-89.9	2.0 Mb	Del
CGS35	Global developmental delay with facial dysmorphism	De novo CNV	chr4:83.2-85.8	2.6 Mb	Del
CGS43	Global developmental delay with microcephaly	De novo CNV	chr17:34.8-36.2	1.4 Mb	Dup
CGS67	Developmental delay and dandy walker malformation	De novo CNV	chr8:1-7.3	7.3 Mb	Del
		De novo CNV	chr8:12.6-38.2	25.7 Mb	Dup
CGS100	Intellectual disability with microcephaly	De novo CNV	chr16:0.07-1.7	1.6 Mb	Del
		De novo CNV	chr22:51.0-51.2	0.2 Mb	Dup
CGS112	Global developmental delay	Inherited CNV	chrX:153.0-153.6	0.6 Mb	Dup
CGS113	Global developmental delay with facial dysmorphism	De novo CNV	chr20:61.5 - 62.3	0.8 Mb	Del
CGS114	Global developmental delay	De novo CNV	chr22:18.8-21.6	2.8 Mb	Del
CGS116	Epilepsy and mental retardation	Inherited CNV	chrX:153.1-153.6	0.4 Mb	Dup
CGS120	Global developmental delay with microcephaly	De novo CNV	chrX:41.4-41.4	0.07 Mb	Del
CGS129	Global developmental delay with microcephaly	De novo CNV	chr18:63.4-78.0	14.6 Mb	Del

## Sheet: Table S4
Supplementary Table S4. Tabulated data displayed in Figure 2b
KND-AD
Category	Term	Description	Log(q-value)	InTerm_InList	Genes
GO Biological Processes	GO:0030001	metal ion transport	-12.8565	28/611	ANK2,ATP1A3,ATP2B2,CACNA1A,CACNA1E,CAMK2A,CLTC,DNM2,GRIN1,GRIN2A,GRIN2B,GRIN2D,ITPR1,KCNB1,KCNC1,KCNQ2,PPP3CA,RYR1,SCN1A,SCN2A,SCN3A,SCN8A,SLC6A1,SNAP25,SLC6A5,RAB11B,DNM1L,NALCN,CHRNB1,DLG4,FGF12,GABRB1,GABRB3,GJA1,RELN,PTEN,CAPN3,CTNNB1,STXBP1,CHD7,HECW2,ANO3,ACTB,PTPN11
GO Biological Processes	GO:0060322	head development	-17.2949	36/787	ACTB,RERE,ATP2B2,CDC42,CDH2,COL1A1,COL4A1,CTNNB1,EP300,BPTF,FOXG1,GRIN1,GRIN2A,GRIN2B,GRIN2D,KCNC1,NARS1,PPP3CA,MAP2K1,RELN,PTEN,PTPN11,RARB,SLC2A1,SOX9,SPTBN2,NKX2-1,UBE3A,ZIC1,SEMA6B,TBR1,SATB2,NIPBL,SETD2,ANKRD11,CHD7
GO Biological Processes	GO:0006325	chromatin organization	-19.4847	34/569	ACTB,RERE,CHD3,DNMT3A,EP300,EYA1,BPTF,H1-4,KMT2A,SMARCA2,SMARCA4,SMARCB1,SMARCC2,SOX9,KAT6A,KMT2D,TRRAP,KMT2B,CTCF,SRCAP,MORC2,SATB2,SUZ12,KAT6B,SETD2,WAC,SETD5,CHD7,ARID1B,KMT2C,TBL1XR1,EHMT1,ASXL1,ARID2,CREBBP,IFIH1
GO Cellular Components	GO:0030424	axon	-11.4362	26/627	ACTB,ACTG1,ATP1A3,KIF1A,DLG4,DYNC1H1,DNM2,DYRK1A,GRIN1,KCNB1,KCNC1,KCNQ2,SCN1A,SCN2A,SCN3A,SCN8A,SLC6A1,SNAP25,SPAST,STXBP1,TUBB3,TUBB4A,WDFY3,MAPK8IP3,ADNP,ATL1
GO Cellular Components	GO:0098794	postsynapse	-15.2425	30/607	ACTB,ACTG1,ANK2,ATP2B2,CAMK2A,CDC42,CDH2,CHRNB1,CTNNB1,DLG4,DNM2,GABRB1,GABRB3,GRIA2,GRIN1,GRIN2A,GRIN2B,GRIN2D,ITPR1,KCNB1,KCNC1,PPP3CA,PURA,RAC1,SLC6A1,SNAP25,SPTBN2,STXBP1,SYNGAP1,GABBR2,DNM1,SCN2A,SLC6A5,CACNA1A,CACNA1E,KCNQ2,RYR1,SCN1A,SCN3A,SCN8A,ATP1A3,CLTC,GJA1,GNAO1,GNB1,KIF1A,DYRK1A,RELN,TUBB3,MAPK8IP3,ADNP
KND-AR
Category	Term	Description	Log(q-value)	InTerm_InList	Genes
GO Biological Processes	GO:0044242	cellular lipid catabolic process	-4.64618	10/188	ASAH1,ECHS1,GCDH,HADHA,HADHB,HSD17B4,PPT1,PEX5,PLA2G6,ABHD12,ADH5,TBXAS1,TH,DEGS1,ABAT,CYP7B1,FIG4,GLB1
GO Biological Processes	GO:1901137	carbohydrate derivative biosynthetic process	-4.64618	15/532	ADSL,GCDH,GFPT1,PMM2,PPT1,UGDH,ST3GAL5,GNE,MAN1B1,PIGN,GMPPB,PIGT,PIGO,ADSS1,CANT1,COX15,ERCC2,TH,POLR1C,POLR3A,HSD17B4,GLB1,GDAP1,SLC19A3
GO Biological Processes	GO:0007005	mitochondrion organization	-5.70448	15/418	BCS1L,LRBA,NDUFA10,NDUFS1,PEX5,SPG7,SURF1,CNTNAP1,LONP1,GDAP1,VPS13D,ATAD3A,PNPT1,WDR81,NDUFAF6
GO Cellular Components	GO:0030017	sarcomere	-4.27522	9/209	CACNA1C,NEB,RYR1,TNNT1,TTN,BAG3,SYNE1,PDLIM3,KLHL40
GO Cellular Components	GO:0005740	mitochondrial envelope	-4.57334	17/783	BCS1L,COX15,HADHA,HADHB,NDUFA10,NDUFS1,NDUFV1,SPG7,SURF1,DEGS1,SLC25A15,MICU1,GDAP1,ATAD3A,PNPT1,NDUFAF6,STING1,ITPR1,DUOX2

## Sheet: Table S5
Supplementary Table S5. Tabulated data displayed in Figure 4
Gene	AR/XL	Patient #1		Patient #2		Patient #3		Patient #4		Patient #5		Patient #6		pLI	O/E LoF	gnomAD+ KOVA AF		Carrier AF
		Allele #1	Allele #2	Allele #1	Allele #2	Allele #1	Allele #2	Allele #1	Allele #2	Allele #1	Allele #2	Allele #1	Allele #2			LoF	Missense	KDN553	KND1180
VPS13B	AR	Missense	LoF											2.5e-45	0.553	0.0123675	0.000130873	#N/A	0.0124984
DUOX2	AR	Missense	Missense											4.5e-56	1.06	0	0.0101427	#N/A	0.0101427
SURF1	AR	LoF	LoF											1.59e-13	1.19	0.00994634	0	0.0010023	0.00994634
CEP152	AR	LoF	LoF											2.66e-27	0.659	0.00850674	0	#N/A	0.00850674
AGL	AR	Missense	Missense											2.76e-27	0.638	0	6.54365e-05	#N/A	0.00791781
PDLIM3	AR	Missense												3.03e-07	0.751	0	0	#N/A	0.00765607
NDUFA10	AR	Missense	Missense											6.24e-08	0.702	0	0	#N/A	0.00732888
SLC6A19	AR	Missense	LoF											1.77e-24	1.07	0.00497317	0	#N/A	0.00706714
COX15	AR	Missense												1.1e-13	0.921	0	0	#N/A	0.00680539
CLCN1	AR	Missense	LoF											3.25e-20	0.755	0.000850674	0.00189766	#N/A	0.00490773
NEB	AR	Missense	LoF											4.56e-41	0.369	0.00490773	0	#N/A	0.00490773
RYR1	AR	Missense	Missense	Missense	Missense	Missense	LoF	Missense	LoF	Missense	LoF	Missense	Missense	1.59e-29	0.385	0.00333726	0.000719801	0.00250576	0.0048423
PMM2	AR	Missense	LoF	Missense	LoF	Missense	LoF	Missense	Missense					1.41e-17	1.41	0.00183222	0.00248659	0.00140323	0.00444968
DHX37	AR	Missense	Missense											0.993	0.17	0	0	#N/A	0.0041225
AHI1	AR	LoF	LoF											1.08e-25	0.747	0.00386075	0	#N/A	0.00386075
PIEZO1	AR	Missense	LoF											3.94e-21	0.464	0.00314095	0	#N/A	0.00379531
ITPR1	AR	Missense	LoF											1	0.0809	0.000588928	0	#N/A	0.00372988
COG5	AR	Missense	LoF											9.77e-20	0.734	0.00235571	0	#N/A	0.00359901
MAN1B1	AR	Missense	LoF											1.18e-08	0.56	0.00346813	0	#N/A	0.00346813
CYP7B1	AR	Missense	LoF											3.3e-06	0.575	0.00320639	0.000196309	0.000902075	0.0034027
TBXAS1	AR	Missense	LoF											1.41e-20	1.03	0.0028792	6.54365e-05	#N/A	0.0034027
PCNT	AR	Missense												4.02e-58	0.705	0	0	#N/A	0.0034027
ATAD3A	AR	Missense	Missense											4.09e-09	0.564	0	0	#N/A	0.0034027
GNE	AR	Missense	Missense											2.48e-16	0.842	0	0.00320639	#N/A	0.00320639
SYT14	AR	Missense	LoF											0.945	0.149	0	0	#N/A	0.00320639
PIGT	AR	Missense	LoF											7.3e-10	0.646	0.00274833	0.000392619	#N/A	0.00314095
CFTR	AR	LoF	LoF											2.17e-58	1.09	0.000981547	0.00209397	#N/A	0.00307551
CC2D2A	AR	LoF	LoF	Missense	LoF									1.67e-27	0.627	0.00255202	6.54365e-05	0.00210484	0.00274833
COL6A2	AR	Missense	Missense	Missense	LoF	Missense	LoF							6.51e-08	0.405	0.00248659	6.54365e-05	#N/A	0.00268289
ITGA3	AR	Missense	LoF											3.55e-07	0.374	0.00137417	0	#N/A	0.00268289
DMXL2	AR	Missense	Missense											1	0.102	0	0	#N/A	0.00248659
VPS13D	AR	Missense	LoF	Missense		Missense	Missense							1.07e-06	0.265	0.00235571	6.54365e-05	#N/A	0.00242115
KLHL40	AR	Missense		Missense										3.54e-06	0.57	0	0.00235571	0.00160369	0.00235571
SLC25A15	AR	Missense	LoF											3.7e-07	0.835	0.00124329	0.00111242	0.00330761	0.00235571
CWF19L1	AR	Missense	LoF											1.44e-15	0.829	0.00176678	0	0.00280645	0.00235571
IARS2	AR	Missense	LoF	Missense	Missense									0.0813	0.246	0.00104698	0.000719801	0.000501153	0.00229028
ABHD12	AR	Missense	Missense											1.95e-05	0.471	0	6.54365e-05	#N/A	0.0021594
C5orf42	AR	Missense	LoF											5.88e-36	0.561	0.00196309	0	#N/A	0.00202853
LRBA	AR	Missense	Missense											7.15e-12	0.329	0	0	#N/A	0.00202853
POLR3A	AR	Missense	LoF											1.28e-23	0.687	0.00130873	0.000654365	#N/A	0.00196309
FIG4	AR	Missense	LoF											2.34e-34	0.985	0.00196309	0	0.00270622	0.00196309
ARSA	AR	Missense	LoF	Missense	LoF									1.09e-11	0.903	0.00091611	0.000981547	0.00160369	0.00189766
DOCK6	AR	LoF	LoF											1.26e-26	0.577	0.00183222	6.54365e-05	#N/A	0.00189766
SACS	AR	Missense	LoF	Missense	LoF									1.09e-23	0.437	0.00176678	6.54365e-05	0.00200461	0.00183222
WDR81	AR	Missense	Missense											6.75e-08	0.38	0	0	#N/A	0.00176678
HADHB	AR	Missense	LoF											1.52e-11	0.722	0.000458055	0.000523492	#N/A	0.00170135
ADSSL1	AR	Missense	LoF	Missense	LoF									2.82e-07	0.547	0.00170135	0	#N/A	0.00170135
ATP6V0A2	AR	LoF												2.63e-11	0.536	0.00170135	0	0.000801844	0.00170135
KIF1A	AR	Missense	Missense											1	0.0726	0	0	#N/A	0.00170135
EIF2B2	AR	Missense	Missense											2.08e-10	0.988	0	0.00163591	0.00240553	0.00163591
ADSL	AR	Missense	LoF											8.92e-12	0.744	0.000130873	0.00150504	#N/A	0.00163591
ERCC2	AR	Missense	LoF											7.07e-20	0.816	0.00130873	0.000196309	#N/A	0.00163591
LONP1	AR	Missense	Missense	Missense	Missense									0.999	0.116	0	0.000130873	#N/A	0.00163591
PIGO	AR	Missense												6.14e-11	0.573	0	0	#N/A	0.00163591
GCDH	AR	Missense	Missense											0.00486	0.354	0	0.00157048	0.000902075	0.00157048
COG1	AR	Missense	Missense											4.94e-08	0.447	0	0	#N/A	0.00157048
SERPINC1	AR	Missense	Missense											0.999	0	0	0.00150504	#N/A	0.00150504
PEX5	AR	Missense	Missense											5.56e-05	0.378	0	0	#N/A	0.00150504
ECHS1	AR	Missense	Missense	Missense	Missense	LoF	LoF							0.000877	0.509	0.000785238	0.000392619	0.000701614	0.00137417
POLR1C	AR	Missense	LoF											6.32e-10	0.911	0.000785238	0.000458055	0.000801844	0.00130873
ERCC5	AR	LoF	LoF											2.73e-13	0.587	0.00104698	0.000261746	0.000601383	0.00130873
PIGN	AR	Missense	Missense											2.29e-21	0.782	0	0.00104698	#N/A	0.00117786
THOC6	AR	LoF												0.000478	0.397	0.00104698	0.000130873	0.001303	0.00117786
UGDH	AR	Missense	LoF											0.000683	0.414	0.000785238	6.54365e-05	#N/A	0.00117786
WDR62	AR	Missense	LoF											2.36e-23	0.674	0.00091611	0.000196309	0.0010023	0.00111242
SLC26A3	AR	LoF												1.37e-13	0.688	0.000981547	0.000130873	#N/A	0.00111242
PLA2G6	AR	Missense	Missense	Missense	Missense									2.48e-10	0.598	0	0.000981547	#N/A	0.00104698
NDUFAF6	AR	Missense	LoF	Missense	LoF									9.07e-08	0.753	0.00091611	0.000130873	0.000701614	0.00104698
GRIP1	AR	Missense												0.508	0.22	0	0	#N/A	0.000981547
APTX	AR	Missense	LoF											3.99e-10	0.856	0.000719801	0.000196309	0.000300692	0.00091611
BCS1L	AR	Missense	LoF											4.7e-13	0.859	0.000458055	0.000130873	#N/A	0.00091611
PEX10	AR	Missense	LoF											0.000542	0.477	0.000850674	0	#N/A	0.00091611
NARS2	AR	Missense	Missense	Missense	LoF									7.11e-08	0.568	0.000523492	0.000130873	0.000601383	0.000850674
BRAT1	AR	Missense	LoF	LoF	LoF									7.43e-13	0.708	0.000850674	0	0.000902075	0.000850674
GLB1	AR	Missense	Missense	Missense										7.92e-10	0.592	0	0.000261746	0.000501153	0.000785238
ALDH7A1	AR	Missense												1.39e-22	0.935	0	0.000719801	0.000501153	0.000719801
CEP290	AR	Missense	Missense											1.05e-60	0.837	0	0.000327182	#N/A	0.000719801
KIAA1109	AR	Missense	Missense	Missense	Missense									3.26e-21	0.342	0	6.54365e-05	#N/A	0.000719801
TH	AR	Missense	Missense											1.69e-06	0.504	0	0.000654365	#N/A	0.000654365
CANT1	AR	Missense												2.54e-06	0.772	0	0.000588928	#N/A	0.000654365
MICU1	AR	LoF	LoF											1.93e-13	0.896	0.000523492	0	#N/A	0.000523492
LMNA	AR	Missense	LoF											0.999	0.0663	0.000196309	0.000261746	#N/A	0.000458055
GMPPB	AR	Missense	Missense	Missense										8.44e-07	0.674	0	6.54365e-05	#N/A	0.000458055
CNTNAP1	AR	Missense	LoF											3.45e-05	0.3	0.000458055	0	0.000501153	0.000458055
PIK3C2A	AR	Missense	LoF											0.0101	0.254	0.000130873	0	#N/A	0.000458055
ASAH1	AR	Missense	Missense											1.26e-12	0.82	0	0.000392619	#N/A	0.000392619
SLC19A3	AR	Missense	Missense	Missense	LoF									0.104	0.28	0.000130873	0.000261746	0.000300692	0.000392619
PNPT1	AR	Missense	Missense	Missense	Missense									0.000401	0.313	0	0.000196309	#N/A	0.000392619
DEGS1	AR	Missense	LoF											0.139	0.301	0.000261746	6.54365e-05	0.000300692	0.000392619
PPT1	AR	Missense	LoF											4.86e-05	0.522	0.000261746	6.54365e-05	0.000100231	0.000392619
PRUNE1	AR	LoF		LoF	LoF									0.00915	0.352	0.000392619	0	0.000200461	0.000392619
FRRS1L	AR	LoF												0.00146	0.551	0.000130873	0	#N/A	0.000392619
GFPT1	AR	Missense	Missense											0.9	0.187	0	0.000327182	#N/A	0.000327182
IGHMBP2	AR	Missense												3.02e-16	0.706	0	0.000196309	#N/A	0.000327182
TNNT1	AR	Missense	LoF											7.02e-14	1.02	0.000261746	0	#N/A	0.000327182
SPG7	AR	Missense	Missense											1.97e-36	1.3	0	0.000261746	#N/A	0.000261746
GDAP1	AR	Missense	Missense											3.24e-08	0.743	0	0.000261746	0.000400922	0.000261746
NDUFV1	AR	Missense	Missense											6.36e-11	0.816	0	0.000261746	0.000200461	0.000261746
HPDL	AR	Missense	Missense											2.26e-05	0.798	0	6.54365e-05	#N/A	0.000261746
TMEM8C(MYMK)	AR	Missense	Missense											0.000178	0.684	0	0	#N/A	0.000196309
HADHA	AR	Missense	Missense											4.44e-06	0.409	0	0.000130873	#N/A	0.000130873
SYNE1	AR	Missense	Missense											3.19e-52	0.374	0	0	#N/A	0.000130873
CLN6	AR	Missense	Missense	Missense	Missense									0.0001	0.628	0	0	#N/A	0.000130873
TUBA8	AR	Missense												3.57e-05	0.627	0	0	#N/A	0.000130873
HSD17B4	AR	Missense	Missense											2.42e-10	0.526	0	0	#N/A	0.000130873
MYO9A	AR	Missense												0.489	0.224	0	6.54365e-05	#N/A	6.54365e-05
ST3GAL5	AR	Missense	Missense											0.00131	0.419	0	6.54365e-05	#N/A	6.54365e-05
KMT2C	AR	Missense	Missense											1	0.0821	0	0	#N/A	6.54365e-05
FDFT1	AR	Missense	Missense											4.1e-15	1.1	0	0	#N/A	6.54365e-05
CACNA1C	AR	Missense	Missense											1	0.0487	0	0	#N/A	6.54365e-05
EIF2B3	AR	Missense	Missense											0.567	0.206	0	0	#N/A	0
NDUFS1	AR	Missense	Missense											6.63e-11	0.57	0	0	#N/A	0
BAG3	AR	Missense												0.617	0.195	0	0	#N/A	0
ABAT	AR	Missense												0.00632	0.325	0	0	#N/A	0
SMCHD1	AR	Missense	Missense											1	0.0878	0	0	#N/A	0
TMEM173(STING1)	AR	Missense	Missense											0.00121	0.481	0	0	#N/A	0
AIFM1	AR	Missense		Missense										0.998	0.074313	0	0.000196309	#N/A	0.000196309
SLC35A2	AR	Missense												0.718	0.11786	0	0	#N/A	0.000196309
CDKL5	XL	LoF		5UTR		LoF								0.999	0.087497	0.00202853	0	#N/A	0.00202853
CUL4B	XL	Missense												1	0	0	0	#N/A	0.000719801
PDHA1	XL	Missense		LoF										0.988	0.056023	0.000654365	0	#N/A	0.000654365
MECP2	XL	LoF		Missense		LoF		LoF		Missense				0.894	0.085755	0.000523492	0	#N/A	0.000523492
KIF4A	XL	Missense												1	0.095177	0	0	#N/A	0.000392619
DDX3X	XL	Missense		Missense		LoF		Missense		Missense		LoF		1	0	0.000458055	0	#N/A	0.000458055
ZC4H2	XL	LoF		Missense		Missense		Missense		Missense				0.908	0	0.000327182	6.54365e-05	#N/A	0.000458055
IQSEC2	XL	LoF		LoF		LoF		LoF						1	0.028106	0.000327182	0	#N/A	0.000327182
GRIA3	XL	Missense		Missense										1	0.061265	0	0	#N/A	0.000261746
PQBP1	XL	Missense												0.789	0.10518	0	0	#N/A	6.54365e-05
DLG3	XL	Missense												1	0	0	0.000130873	#N/A	0.000196309
USP9X	XL	Missense		Missense		Missense								1	0.010698	0	0	#N/A	0
L1CAM	XL	LoF												1	0.040841	0.000130873	6.54365e-05	#N/A	0.000196309
CLCN5	XL	Missense												0.992	0.10787	0	0	#N/A	0
EDA	XL	Missense												0.974	0	0	0	#N/A	0
GLRA4	XL	Missense												9.38e-09	0.91751	0	0	#N/A	6.54365e-05
HCFC1	XL	Missense												1	0	0	0	#N/A	6.54365e-05
MED12	XL	Missense												1	0.022555	0	6.54365e-05	0.000100231	6.54365e-05
SLC16A2	XL	LoF		Missense										0.988	0	6.54365e-05	0	#N/A	0.000130873
ALG13	XL	Missense												1	0.050979	0	0	#N/A	0
ARX	XL	LoF		LoF										0.908	0	6.54365e-05	0	#N/A	6.54365e-05
ATRX	XL	Missense		Missense		Missense		Missense		Missense				1	0.056501	0	0	#N/A	6.54365e-05
CCDC22	XL	Missense												1	0	0	0	#N/A	6.54365e-05
HDAC8	XL	LoF		Missense										0.977	0.062526	6.54365e-05	0	#N/A	6.54365e-05
HUWE1	XL	Missense												1	0.026088	0	0	#N/A	0
OGT	XL	Missense												1	0	0	0	#N/A	6.54365e-05
OPHN1	XL	LoF		LoF		LoF								1	0.033915	0	0	#N/A	6.54365e-05
PCDH19	XL	LoF		Missense		Missense								1	0	6.54365e-05	0	#N/A	6.54365e-05
PLP1	XL	LoF		Missense		Missense								0.928	0	6.54365e-05	0	#N/A	6.54365e-05
SMC1A	XL	Missense		LoF										1	0	0	6.54365e-05	#N/A	6.54365e-05
ARHGEF9	XL	Missense												0.999	0	0	0	#N/A	0
CASK	XL	LoF												1	0	0	0	#N/A	0
EIF2S3	XL	Missense												0.964	0.067832	0	0	#N/A	0
HPRT1	XL	Missense												0.937	0	0	0	#N/A	0
IL1RAPL1	XL	LoF												0.999	0.041528	0	0	#N/A	0
LAS1L	XL	Missense												1	0.037645	0	0	#N/A	0
NAA10	XL	Missense												0.762	0.11004	0	0	#N/A	0
NSDHL	XL	Missense												0.964	0	0	0	#N/A	0
PAK3	XL	Missense												0.987	0.09099	0	0	#N/A	0
PHF6	XL	Missense												0.998	0	0	0	#N/A	0
THOC2	XL	Missense												1	0.016971	0	0	#N/A	0
TIMM8A	XL	LoF												0.652	0	0	0	#N/A	0
